# Supplementary material for: The Japanese encephalitis virus NS1′ protein facilitates virus infection in mosquitoes
Source: PLoS Negl Trop Dis. 2025 Jan 27;19(1):e0012823. doi: 10.1371/journal.pntd.0012823 (PMC11781682; doi:10.1371/journal.pntd.0012823)
Supplement: S1 Table — (XLSX) [file pntd.0012823.s009.xlsx]

## Sheet: Sheet1
Primers for cloning into pMT-Bip-V5-HisA	Upper primer	Lower primer
JEV NS1’	ATCTCCATGGCCCGGGGTACCAGACACTGGATGTGCCATTGACA	CGAAGGGCCCTCTAGACTCGAGGTGTAAGTGATGCCCCCAAGC
Primers for cloning into pAC-V5-HisA	Upper primer	Lower primer
JEV E(N-24AA) NS1’	CCGGATCGGGGTACCGAACAAATGGACCGATCAATTGCTTTGGC	GAAGGGCCCTCTAGACTCGAGGTGTAAGTGATGCCCCCAAGC
The primers for SYBER Green RT-QPCR	Upper primer	Lower primer
Aedes albopictus Actin	CGGAAGAGCACCCAGTTCTC	TGTGTCATCTTCTCGCGGTTAG
Culex quinquefascuatus Actin	TGCGTGACATCAAGGAGAAG	GTGTTGGCGTACAGGTCCTT
Culex quinquefascuatus CECA	AAGGGAAAGTCAACCAGCCT	TCTTCAGACCACCGGCTTCA
Culex quinquefascuatus CECB	TCTGCTCGTGAGATCAAACAC	CACCGGAATGTCCTCCGAAAA
Culex quinquefascuatus DEFA	GCAACTCTAAGAAGGTCTGCG	CACTTGAGGCTGCTCACTTA
Culex quinquefascuatus DEFC	AGTCCTTTGCTTCGTCCTGG	TCCACAACTTCAGCTTCGCT
Culex quinquefascuatus	CAACCCATCAGCAAGACGAG	ATAGTCGGGTCCATCGCCT
ATT
Culex quinquefascuatus	TGTATCAGAAGGCAGCCAGG	CACCAACAGCAGTGCCAAAA
GAM
Culex quinquefascuatus	AAGTCGCTGGAGGTGCTTAC	TCACAGCCACAGCTCAGTTT
TOLL
Culex quinquefascuatus	TTCCCGCTAGACTCAGGTAGG	CTGCTGAGGAACGAGGACC
REL1A
Culex quinquefascuatus	AGTTGGAAAATGGACGGCCT	CGCGACAGGAGCATCACTAT
REL1B
Culex quinquefascuatus	AGCGATGTCCGTCCCAGAAA	CGGTTCACTGGGTGTCGTT
MYD88
Culex quinquefascuatus	GGCGAACGCTGCTAGAAAAA	ACAGACTTGGTACGCTGTGG
FADD
Culex quinquefascuatus	GGAACGACGACAATCCGACA	CGTTCCTTCCACAGCACCTT
IMD
Culex quinquefascuatus	GACGCAGGATGATCTGTCGG	AGCTGAATGACCTCAACCCG
REL2
Culex quinquefascuatus	AACGCTCAGTATGTTCCGGC	ACATTGGCTTGCGTCGTTTG
Jun
Culex quinquefascuatus	TAACCCGCACGACGAAGAAA	CAGTGCTGCTACGGCTAGAG
Puc
Culex quinquefascuatus	GCTCGCCTATCTGAAGGACC	GCGGATCTTGTTTTGGCGTT
Bask
Culex quinquefascuatus	CCGCCCATCATTTCCGAAGA	CTGTGGGGTCGTCGTGATTT
Kay
Culex quinquefascuatus	AACCGTGGCAAAAAGAAGCC		CTGCTGCTGTTGACCCTTCT
Ago2
Culex quinquefascuatus	GCACGATGTCTACGACTTGGA		TGACCAGTTGTCCCTTGACC
Dicer2
Culex quinquefascuatus	GCAGGAAATTTGCGCCCGCC		CAAGTCTGGCCAAGCGCCGT
R2D2
Culex quinquefascuatus	CCCTGGAGTCGGCGAAACTGC		CACGAGCACGGAACCGCAAGT
Vago
Culex quinquefascuatus	CTACCAGCTGCGGCACGACC		GCTCACCCCGTCCTCGACCA
Dome
Culex quinquefascuatus	CAGATTCTGCACATCCAGCCGTTCACG		GGCTTGTTCGGGTACAGGT
STAT
Aedes albopictus Toll	TTGGATGGAAACGAGATATCAGAA		ATCCGCTCCAATGCTCGTTTCC
Aedes albopictus Myd88	CGTGATIGGCGAGGGTTGTTTC		ATCCGCTCCAATGCTCGTTTCC
Aedes albopictus Rel1A	TGGTGGTGGTGTCCTGCGTAAC		CTGCCTGGCGTGACCGTATCC
Aedes albopictus Rel1B	CAATAACTTGCCGGCGCTAC		GATCGTACCCATCGCTCCTG
Aedes albopictus ATT	ACCCAGCGATTGGAACATCC		TTCCTTAGGTCTGGGCGGTA
Aedes albopictus DEFA	GGCGTTGGTGATAGTGCTTG		CACACCTTCTTGGAGTTGCAG
Aedes albopictus DEFC	CTTTGTTTGATGAACTTCCGGAG		GAACCCACTCAGCAGATCGC
Aedes albopictus CECA	CGGGTACAAGGCCCTAGGAT		GTCTGTCACGGTGAACCCTT
Aedes albopictus CECB	GCTGAAGAAGCTGGGAAAAAAG		CTTCCCAGTCCCTTGATGCC
The primers for double-strand RNA synthesis	Upper primer		Lower primer
dsRNA GFP	TAATACGACTCACTATAGGGGTGAGCAAGGGCGAGGAG		TAATACGACTCACTATAGGGCATGATATAGACGTTGTGGCTGTT
dsRNA Rel1A	TAATACGACTCACTATAGGG		TAATACGACTCACTATAGGG
	TGCCAACGGGTAATTTGTCA		CGTAGTAAGCCGGTGTCCTG
dsRNA Rel1B	TAATACGACTCACTATAGGG		TAATACGACTCACTATAGGG
	AACCTGGACAGCTACAGGCA		GCTCTTTTCCGTGTGAACGC
dsRNA DEFB	TAATACGACTCACTATAGGG		TAATACGACTCACTATAGGG
	TTAGCGGGGATCAACCTTCG		CCTTTCAGTTTCGGCACACG
dsRNA CECB	TAATACGACTCACTATAGGG		TAATACGACTCACTATAGGG
	ACGATCACCAACGATCTGCT		CGGTATCAGTCATTGCCAAGC
The primers for Taqman RT-QPCR	Upper primer	Lower primer		Probe (for Taqman QPCR)
JEV Envelope gene	CTGGTCCATAGGGAGTGGTTTC	CTCCACGCTGTGCTCGAA		FAM-TGACCTCGCTCTCCCCTGGACG-TAMRA
