# Supplementary material for: The Japanese encephalitis virus NS1′ protein facilitates virus infection in mosquitoes
Source: PLoS Negl Trop Dis. 2025 Jan 27;19(1):e0012823. doi: 10.1371/journal.pntd.0012823 (PMC11781682; doi:10.1371/journal.pntd.0012823)
Supplement: S2 Table — (XLSX) [file pntd.0012823.s010.xlsx]

## Sheet: Statistical Summary
Figures	Significance test methods	Significant test objects
Fig 2A	T-test Mann Whitney test	pSA14 VS rG66A
Fig 2B	T-test Mann Whitney test	pSA14 VS rG67A
Fig 2C	T-test Mann Whitney test	pSA14 VS rG68A
Fig 2D	T-test Mann Whitney test	pSA14 VS rG69A
Fig 2E	T-test Mann Whitney test	rG66A+pAc VS rG66A+pAc-Ec-24aa+NS1′
Fig 2F	T-test Mann Whitney test	Compare each column with MOCK
Fig 2G	T-test Mann Whitney test	Compare each column with rG66A
Fig 2H	T-test Mann Whitney test	pre-immune VS Anti-ΔNS1'43aa
Fig 2I	T-test Mann Whitney test	pSA14 VS rG66A
Fig 2J	T-test Mann Whitney test	pSA14 VS rG67A
Fig 3A	T-test Mann Whitney test	pSA14 VS rG67A
Fig 3D	Fisher's exact test	pSA14 VS rG67A
Fig 3E	T-test Mann Whitney test	Compare each column with rG66A
Fig 3H	Fisher's exact test	MOCK VS 2µg NS1′
Fig 3I	T-test Mann Whitney test	pre-immune VS Anti-ΔNS1'43aa
Fig 3L	Fisher's exact test	pre-immune VS Anti-ΔNS1'43aa
Fig 4E	T-test Mann Whitney test	Compare each column with dsGFP
Fig 4F	T-test Mann Whitney test	rG66A VS rG66A+NS1′
Fig 4G	T-test Mann Whitney test	rG66A VS rG66A+NS1′
Supplementary F1	T-test Mann Whitney test	pSA14 VS rG66A
Supplementary F5A	T-test Mann Whitney test	pSA14 VS rG66A
Supplementary F5B	T-test Mann Whitney test	rG66A+1 µg BSA VS rG66A+1 µgNS1′
Supplementary F5C	T-test Mann Whitney test	pSA14 VS rG66A
Supplementary F5D	T-test Mann Whitney test	rG66A+1 µg BSA VS rG66A+1 µgNS1′
Supplementary F7A	T-test Mann Whitney test	dsGFP VS dsREL1B
Supplementary F7B	T-test Mann Whitney test	dsGFP VS dsREL1A
Supplementary F7C	T-test Mann Whitney test	dsGFP VS dsDEFB
Supplementary F7D	T-test Mann Whitney test	dsGFP VS dsCECB
Supplementary F8A	T-test Mann Whitney test	Compare each column with dsGFP; dsDEFB+rG66A VS dsDEFB+rG66A+NS1′
Supplementary F8B	T-test Mann Whitney test	Compare each column with dsGFP; dsCECB+rG66A VS dsCECB+rG66A+NS1′

## Sheet: Fig 1
Fig 1B								Fig 1C					Fig 1D							Fig 1E

## Sheet: Fig 2
Fig2A
	pSA14				rG66A				P value
48hpi	1.54756	1.23971	1.77769	1.64718	0.920188	0.852635	0.882703	0.835088	0.0286
72hpi	1.61328	1.69349	1.61328	1.85318	1.1487	1.11729	0.63728	0.76313	0.0286
Fig2B
	pSA14				rG66A					P value
48hpi	1.03883	0.91698	1.07321	1.02811	0.779165	0.752623	0.421897	0.607097	0.582367	0.0286
72hpi	1.50525	1.28785	1.52094	1.50525	0.652913	0.888843	0.950893	0.712025	0.915054	0.0286
Fig2C
	pSA14								rG66A						P value
48hpi	6.23045	6.20412		6.20412	6.23045	6.27875	6.27875		5.8451	5.95424	6.04139	6	5.90309	5.95424	0.0022
72hpi	6.30103	6.25527	6.25527	6.27875	6.27875	6.27875	6.27875	6.07918	6	6.17609		6.11394	6.07918	6.04139	0.0022
Fig2D
	pSA14						rG66A						P value
48hpi	8.11394	8.17609	8.11394	8.14613	6.95424	6.30103	6.90309	6.69897	6.90309	6.69897	6.69897	5.95424	0.0013
72hpi	8.90309	8.8451	8.77815	8.90309	6.90309	7	7	7.04139	7.04139	6.95424		6.04139	0.0022
Fig2E
		pSA14	rG66A	rG66A+pAc	rG66A+pAc- EN-24AA-NS1’
		0.895025	0.343885	0.366021	0.757858
		1.0566	0.208772	0.248273	0.986233
		0.919854	0.61132	0.503478	1.03526
			0.646176
	P value			0.0286
Fig2F
		MOCK	100ng NS1'	500ng NS1'	1ug NS1'	1.5ug NS1'
		0.451228	0.633725	0.927827	1.40755	1.25565
		0.545016	0.52556	0.638133	1.22142	1.33893
		0.473939	0.953912	1.04938	1.33972	1.46787
	P		0.1789	0.0381	0.0002	0.0002
Fig2G
		rG66A	500ng ΔNS1'43aa	1ug ΔNS1'43aa	1.5ug ΔNS1'43aa
		0.45376	0.695536	0.913831	1.15669
		0.403321	0.598739	0.835088	0.970551
		0.429283	0.650671	0.90125	0.97942
		0.447513	0.692555	0.895025	1.04247
		0.432269	0.619854	0.892635	1.06437
	P		0.0079	0.0079	0.0079
Fig2H
			pre-immune				Anti-ΔNS1'43aa				P value
		1:10	2.41162	1.81504	2.20381	2.09447	0.882703	1.59107	1.15669	1.02101	0.0286
		1:100	2.23457	2.46229	2.08493	1.97247	1.81504	1.51572	1.33793	1.42466	0.0286
		1:1000	2.39496	2.49666	2.12874	2.02792	1.97247	1.85318	1.30134	1.70527	0.0286
Fig2I
			pSA14						rG66A						P value
		0H	0.0717936	0.0432847	0.148651	0.047039	0.0547879		0.0476956	0.040386	0.0518325	0.049721	0.0426888	0.0518325	0.2222
		12H	0.400535	0.291183	0.239816	0.363493	0.360982	0.269807	0.0679209	0.0656073	0.0633725	0.0836205	0.073812	0.0712977	0.0022
		16H	0.486327	0.381565	0.360982	0.586417	0.479632		0.111105	0.125	0.0967228	0.0483614	0.119908	0.100134	0.0043
		20H	1.23114	0.965936	0.846745	0.907519	1.10957		0.267943	0.145592	0.188156	0.203063	0.193446		0.0079
Fig2J
			rG66A+NS1'							rG66A							P value
		0H	0.0575117	0.047039	0.0547879	0.064439	0.0547879	0.0444586		0.0376777	0.0376956	0.0418325	0.0387627	0.0472606			0.0152
		12H	0.200535	0.348651	0.391183	0.439816	0.263493	0.544586	0.460982	0.13812	0.101105	0.145	0.0867228	0.0983614	0.121908	0.0901337	0.0006
		16H	0.31864	0.586327	0.479877	0.381565	0.609823	0.586417	0.609632	0.216978	0.145536	0.191878	0.165154	0.212556	0.166604	0.192816	0.0006
		20H	0.831144	1.14594	0.946745	0.957148	0.807519	0.910393	1.00957	0.269807	0.354026	0.460709	0.279209	0.256073	0.303725	0.136205	0.0006

## Sheet: Fig 3
Fig3A
		pSA14																rG66A													P value
	3 dpi	1.34723	0.97942	0.554785	0.5	0.97942	0.773782	0.650671	0.68302	0.550953	1.02101	1.04972	0.726986	1.10191	1.20581	0.768438	0.289172	0.407526	0.34032	0.173735	0.333316	0.257914	0.849663	0.576328	0.249129	0.144082	0.310995	0.362226	0.442872	0.498257	<0.0001
	6 dpi	1.16473	0.668964	0.806642	1.22264	0.926588	1.61328	1.08673	1.16473	0.846745	1.31039	1.23114	1.18921	1.21419	1.22264	2.04202		0.946058	0.668964	0.664343	0.650671	0.835088	0.646176	0.90125	0.790041	1.07177	0.632878	0.737135	0.628507		<0.0001
Fig3C					Fig3D
		pSA14	rG66A			pSA14	rG66A
		0.00491021	0.000209611			26/32	17/32
		0.000129928	0.000175043		Infection Ratio	0.8125	0.5313
		0.00511872	0.00600342		Test	Fisher's exact test
		0.00379943	0.00377319		P value	0.0319
		0.11344	0.0432847
		0.00878952	0.00775854
		0.00424506	0.000502009
		0.0277763	0.0638133
		0.0266448	0.0486978
		0.0583146	0.0319066
		0.0170983	0.00114535
		0.014082	0.0033771
		0.0883883	0.00390625
		0.00480916	0.0103804
		0.00359448	0.000880127
		0.0339605	0.000311172
		0.0210505	0.000592869
		0.000315516	0.000455583
		0.00237147	0.000362433
		0.00138107	0.000117098
		0.00112178	0.00126206
		0.000568718	0.000729907
		0.00136205	0.00252413
		0.000553166	0.000729907
		0.00105393	0.000196934
		0.00278135	0.00041345
		0.002022	0.000750427
		0.0101667	0.00150085
		0.00266805	0.000626673
		0.000388446	0.00511872
		0.00704102	0.00248938
		0.000288328	0.702222
		26/32	17/32
Fig3E
		rG66A	0.1ng NS1'	1ng NS1'
		0.0219445	0.0227183	0.072293
		0.160428	0.0241807	0.528509
		0.0144779	0.0571145	0.225313
		0.0183255	0.0266448	0.423373
		0.0395549	0.0354026	0.76313
		0.063728	0.287175	0.258816
		0.0628507	0.236514	0.248273
		0.0582367	0.0769465	0.269807
		0.0344345	0.104386	0.460094
		0.0836205	0.0272047	0.61132
		0.034674	0.0127797	0.243367
		0.0112807		0.20698
	P value		0.6075	<0.0001
Fig3G					Fig3G
		MOCK	2μg NS1’			pSA14	rG66A
		0.00187356	0.00155378			13/24	19/24
		0.000719858	0.00464534		Infection Ratio	0.4583	0.7917
		0.00491021	0.00229069		Test	Fisher's exact test
		0.00471019	0.00086801		P value	0.0355
		0.000177487	0.00361948
		0.00744248	0.0236831
		0.01418	0.00053804
		0.00866851	0.017337
		0.000787736	0.00225916
		0.00044931	0.00141009
		7.20821e-05	0.00296038
		0.000776891	0.0010911
		0.000949858	0.000446207
		0.000685764	0.00412898
		0.00484261	0.00233883
		0.00340059	0.000886249
		2.28096e-05	0.00504825
		0.00955188	0.0257372
		0.00942037	0.000724865
		0.0224056	0.0113592
		0.000653285	0.00210787
		0.000690534	0.00136205
		3.51024e-06	0.00254168
		0.000943297	0.00158643
		11/24	19/24
Fig3I			pre-immune											Anti-ΔNS1'43aa												P value
		1：10	1.02101	0.562529	0.784584	0.582367	1.10191	0.790041	1.14076	0.852635	0.852635	0.692555	0.655197	0.632878	0.20166	0.320856	0.447513	0.363493	0.236514	0.214641	0.624165	0.327598	0.267943	0.554785	0.356013	<0.0001
		1：100	0.846745	0.993092	0.650671	0.80107	1.30134	0.664343	0.547147	1.04972	1.13288	0.768438	1.26576	0.400535	0.840896	0.590496	0.812252	0.514057	0.726986	0.50698	0.602904	0.598739	0.641713	0.45376		0.0032
		1：1000	1.00696	0.946058	0.823591	0.76313	0.668964	0.664343	0.524858	0.939523	0.993092	0.864537	1.24833	0.50698	0.888843	0.946058	0.972655	1.07177	1.28343	1.14076	0.90125	0.692555	0.920188	0.50698	0.543367	0.8919
Fig3K			pre-immune																																	Anti-ΔNS1'43aa
		1:10	0.000923884	0.000963118	0.00625836	0.00474295	0.000484908	0.013697	0.00430432	0.00347204	0.00184777	0.000976563	0.00393342	0.0013433	0.0129581	0.0314674	0.0395549	0.0330318	0.00310756	0.00119399	0.000101235	0.0113592	0.00786684	0.00224355	0.00206449	0.0401071	0.0112807	0.0165159	0.000452436	0.0164018	0.000383098	0.00975258	0.0273939	0.0139848	24/32	0.0374212	0.019915	0.000588773	0.0172173	0.00111403	0.000171441	0.00689612	0.000229376	0.000553166	0.000874048	0.0270168	0.000681027	0.0104526	0.0230355
		1:100	0.0125167	0.000240779	0.000199683	0.00263132	0.000372622	0.000300572	0.0113592	0.00136205	0.00803214	0.00321715	8.99823e-05	0.00312918	0.00625836	0.0017481	0.00666121	0.000639841	0.00227487	0.00248938	0.00638986	0.000821188	0.0250334	0.00222805	7.05986e-05	0.00929068	0.052556	0.00127968	0.00154305	0.00133402	0.00118574	0.0341967	0.0291573	0.00356965	23/32	0.00138107	0.00451831	7.51431e-05	0.0209051	0.000290334	0.00410046	0.000534323	0.000217003	0.00013451	0.0115177	0.000976563	0.00401607	0.000106268	0.000760903
		1:1000	4.56192e-05	0.00571908	0.0316862	0.000690534	0.000798732	0.000740096	0.000695337	0.0197774	0.0179484	0.00215216	0.00180974	0.000488281	0.00153239	0.00484261	0.00164238	0.0480273	0.00713931	0.00699238	0.00102511	0.00491021	0.00398833	0.000104805	0.000653285	0.00792156	0.00385247	0.0371627	0.000138291	0.00138107	0.00739108	0.0167465	0.00207885		22/31	0.0409498	0.0216423	0.000639841	0.0185814	0.00120229	0.000186311	0.00749425	0.000245839	0.000596992	0.000956465	0.0293601	0.000745244	0.0112028	0.0252076
Fig3L
			01:10:00		1：100		1:1000
			pre-immune	Anti-ΔNS1'43aa	pre-immune	Anti-ΔNS1'43aa	pre-immune	Anti-ΔNS1'43aa
			24/32	14/32	23/32	16/30	22/31	18/29
		Infection Ratio	75.00%	43.75%	71.88%	53.33%	70.97%	62.07%
		Test	Fisher's exact test		Fisher's exact test		Fisher's exact test
		P value	0.0211		0.189		0.5858
[truncated: 19 more columns]

## Sheet: Fig 4
Figure4D
	MOCK	Ago2	Dicer2	R2D2	Vago	Dome	STAT	Myd88	Toll	Rel1A	Rel1B	Rel2	FADD	IMD	Jun	Puc	Kay	Bask	ATT	DEFA	DEFB	DEFC	CECA	CECB	GAM
	1	1.01639	1.1394	1.48073	0.963462	1.00449	0.465621	0.667341	0.49704	0.647423	0.859288	0.622127	0.783981	0.589413	0.953304	1.04949	0.917817	0.968569	0.467974	0.73639	0.406483	0.435889	0.405531	0.765859	0.764231
	1	1.05556	1.04586	1.54788	0.884788	1.01582	0.648698	0.633725	0.574349	0.556916	0.760982	0.520617	0.973573	0.657512	0.946604	1.07179	1.04123	0.892292	0.517217	0.608772	0.519505	0.508067	0.505198	0.716064	0.819641
	1	1.1037	1.05093	1.25852	1.00546	1.01193	0.813573	0.770236	0.433938	0.580225	0.657245	0.584367	0.96658	0.673321	0.965936	0.795536	0.991183	0.867921	0.437805	0.601893	0.461543	0.614809	0.659009	0.375386	0.71955
Figure4E
		dsGFP	dsDEFB	dsCECB	dsREL1A	dsREL1B
		0.0575117	0.134881	0.101532	0.219151	0.101334
		0.0842021	0.164938	0.0890031	0.115023	0.15822
		0.0986962	0.149685	0.131215	0.169576	0.144586
		0.0612138	0.0731387	0.149685	0.197479	0.169576
		0.0441942	0.0855654	0.101532	0.225313	0.183011
		0.07966	0.13728	0.104386	0.193446	0.109003
		0.052193	0.148651	0.0918325	0.110772	0.267943
		0.0651541	0.0714841	0.0867199	0.125	0.214641
			0.14991	0.0941257	0.175156	0.163798
			0.103182	0.119344	0.167087	0.178473
			0.096682	0.125608	0.147288	0.147988
	P value		0.0012	<0.0001	<0.0001	0.0002
Figure4F
		rG66A	rG66A+NS1'
		0.0836205	0.07966
		0.052193	0.0441942
		0.0418102	0.0555527
		0.0473661	0.0807721
		0.0727958	0.0896222
		0.0523279	0.0571267
		0.0350334	0.0374212
		0.0382075	0.0371627
		0.0612138	0.0612138
		0.0441942	0.0642571
		0.07966	0.0987552
		0.0869618	0.094386
		0.0557028	0.0251739
	P value	0.4871
Figure4G
		rG66A	rG66A+NS1'
		0.0987552	0.0669858
		0.0457527	0.047039
		0.0563282	0.026278
		0.0406669	0.107321
		0.0791098	0.0587202
		0.0780063	0.0934456
		0.0293601	0.0235195
		0.0591286	0.0356489
		0.148651	0.126745
		0.0651541	0.0625
		0.0987552	0.0607909
		0.0853775	0.0934281
		0.128514	0.10083
	P value	0.6401

## Sheet: Supplementary Fig 1
		pSA14				rG66A				P value
	1dpi	0.816978	0.842262	0.79754	0.773509	0.736787	0.713159	0.727598	0.855313	0.3429
	2dpi	1.94202	2.02675	1.85537	1.92817	1.90381	1.78949	1.81403	1.8481	0.0571

## Sheet: Supplementary Fig 5
Supplementary 5A
		pSA14	rG66A
		0.036906	0.0295643
		0.0438889	0.036906
		0.0423939	0.0409498
	P value	0.3
Supplementary 5B
		rG66A+ 1ug FBS	rG66A+ 1ug NS1’
		0.0577658	0.0679209
		0.059721	0.0647041
		0.0656073	0.0591286
	P value	0.7
Supplementary 5C
		pSA14	rG66A
		0.132127	0.111105
		0.116629	0.110338
		0.146604	0.133046
	P value	0.4
Supplementary 5D
		rG66A+ 1ug FBS	rG66A+ 1ug NS1’
		0.140632	0.15822
		0.175556	0.142595
		0.188156	0.189465
	P value	>0.9999

## Sheet: Supplementary Fig 6
Supplementary Fig 6
	MOCK	Ago2	Dicer2	R2D2	Vago	Dome	STAT	Myd88	Toll	Rel1A	Rel1B	Rel2	FADD	IMD	Jun	Puc	Kay	Bask	ATT	DEFA	DEFB	DEFC	CECA	CECB	GAM
	1	1.25869	1.36078	1.44892	1.41001	1.11819	0.729719	0.869205	0.691729	0.794061	0.652633	0.803552	0.887184	0.898251	0.816428	0.942496	0.632946	1.44371	0.776165	0.925428	0.90712	0.422972	0.780774	0.552863	1.45467
	1	1.0728	1.02322	0.994944	0.910453	0.983799	0.907652	0.949685	0.791832	0.801532	0.591832	0.825916	0.936398	0.936398	0.885971	0.941235	0.641235	1.0364	0.720333	0.97297	0.924689	0.520617	0.813792	0.632352	1.01408
	1	0.987163	0.983799	1.30347	1.40809	1.20671	0.0875524	1.10153	0.73672	0.789003	0.58672	0.820333	1.1426	0.942595	0.818257	0.85366	0.75366	1.1426	0.815734	1.00153	0.982876	0.513792	0.717458	0.514082	1.37746

## Sheet: Supplementary Fig 7
Supplementary 7A
		dsGFP	dsREL1B
		0.0130482	0.00257716
		0.018199	0.0108212
		0.0231957	0.00359448
		0.0117597	0.00356965
		0.0103804	0.00235509
		0.017337	0.00352051
		0.0119066	0.0109722
		0.0253829	0.00843147
			0.00795537
			0.0111878
			0.00267943
	P value	0.0002
Supplementary 7B
		dsGFP	dsREL1A
		0.135158	0.0344253
		0.179244	0.0656403
		0.297302	0.0357191
		0.223373	0.0953912
		0.121582	0.0553361
		0.233258	0.0559391
		0.144502	0.0425417
		0.153893	0.0354861
			0.0362047
			0.043812
			0.0512977
	P value	<0.0001
Supplementary 7C
		dsGFP	dsDEFB
		0.0544094	0.0157337
		0.0297699	0.0366511
		0.036906	0.0138882
		0.0429857	0.0406669
		0.0607909	0.0105985
		0.0865693	0.0112028
		0.0209051	0.0188407
		0.0289559	0.020193
			0.00965936
			0.00846745
			0.00907519
	P value	0.0012
Supplementary 7D
		dsGFP	dsCECB
		0.00167689	0.000850147
		0.00152181	0.000681027
		0.00135265	0.00103942
		0.00130657	0.000844275
		0.00171212	0.00116941
		0.00151129	0.00105393
		0.00179724	0.000596992
		0.00199416	0.00106865
			0.000881558
			0.000903063
			0.000593446
	P value	<0.0001

## Sheet: Supplementary Fig 8
Supplementary 8A
	dsGFP	dsDEFB+rG66A	dsDEFB+rG66A+NS1'
	0.00283979	0.000850147	0.00090125
	0.00403942	0.000681027	0.000697372
	0.0050911	0.00103942	0.000864537
	0.005625	0.000844275	0.000424658
	0.00287943	0.00116941	0.00139523
	0.00321715	0.00105393	0.00142937
	0.00605326	0.000596992	0.000673617
	0.00158643	0.00106865	0.000829319
		0.000835088	0.000835088
		0.00042932	0.00032932
P value		<0.0001	<0.0001
P value		0.6443
Supplementary 8B
	dsGFP	dsCECB+rG66A	dsCECB+rG66A+NS1'
	0.0257337	0.0061722	0.006638
	0.0366511	0.00494436	0.00645372
	0.0438882	0.00897421	0.0082703
	0.0306669	0.00515433	0.0057018
	0.0305985	0.0103087	0.00753723
	0.0212028	0.0094859	0.00424658
	0.0388407	0.00926038	0.00395227
	0.020193	0.00408204	0.00242937
		0.00424658	0.00410121
		0.00441351	0.00590496
P value		<0.0001	<0.0001
P value		0.3246
